# Supplementary material for: Near-Infrared Light-Triggered Nitric Oxide Nanogenerators for NO-Photothermal Synergistic Cancer Therapy
Source: Nanomaterials (Basel). 2022 Apr 14;12(8):1348. doi: 10.3390/nano12081348 (PMC9029494; doi:10.3390/nano12081348)
Supplement: Supplementary file 1 [file nanomaterials-12-01348-s001.zip]

Archive with 1 entries (1 files):
- nanomaterials-1666101-supplementary.pdf
